# Supplementary material for: miR-383-3p and miR-6951-3p activate cell proliferation through the regulation of genes related to hypertelorism
Source: Front Cell Dev Biol. 2025 Jul 24;13:1587052. doi: 10.3389/fcell.2025.1587052 (PMC12333593; doi:10.3389/fcell.2025.1587052)
Supplement: Supplementary file 1 [file Table2.xlsx]

## Sheet: Table S2
	Table S2. MGI clustering analysis
	Enrichment FDR	Gene number	Fold Enrichment	Pathway	Genes
	3.57266e-52	20	522.939	MP:0001300 ocular hypertelorism	Raf1 Crkl Pfas Ror2 Ptch1 Sos1 Dnmt3b Tbx15 Kras Fgfr2 Fgfr1 Idua Mks1 Lpar1 Alx4 Sh3pxd2b Arsb Ptpn11 Tet1 Fgfr3
	1.01304e-07	4	270.185	MP:0004831 long incisors	Fgfr2 Fgfr1 Lpar1 Fgfr3
	6.36309e-14	7	270.185	MP:0000441 increased cranium width	Raf1 Crkl Ror2 Kras Idua Arsb Fgfr3
	2.18938e-07	4	216.148	MP:0012085 midface hypoplasia	Ror2 Fgfr2 Fgfr1 Fgfr3
	3.97127e-16	9	173.69	MP:0008525 decreased cranium height	Raf1 Crkl Pfas Sos1 Tbx15 Fgfr2 Sh3pxd2b Ptpn11 Fgfr3
	9.07197e-07	4	147.374	MP:0010029 abnormal basicranium morphology	Ptch1 Fgfr2 Idua Sh3pxd2b
	1.95065e-06	4	120.082	MP:0008272 abnormal endochondral bone ossification	Ror2 Fgfr2 Mks1 Fgfr3
	1.70868e-07	5	94.2506	MP:0004471 short nasal bone	Ror2 Dnmt3b Fgfr1 Sh3pxd2b Fgfr3
	1.70868e-07	5	94.2506	MP:0000097 short maxilla	Pfas Tfap2a Fgfr2 Sh3pxd2b Arsb
	2.3519e-07	5	86.2293	MP:0000107 abnormal frontal bone morphology	Ptch1 Sos1 Fgfr2 Mks1 Alx4
	2.52594e-08	6	72.5871	MP:0003743 abnormal facial morphology	Raf1 Tfap2a Ror2 Kras Fgfr2 Ptpn11
	3.3823e-09	7	59.7251	MP:0000074 abnormal neurocranium morphology	Tfap2a Ptch1 Tbx15 Fgfr2 Alx4 Sh3pxd2b Fgfr3
	1.77891e-06	5	55.5175	MP:0000088 short mandible	Tfap2a Ror2 Tbx15 Fgfr1 Sh3pxd2b
	5.20121e-16	12	53.1512	MP:0000445 short snout	Pfas Tfap2a Ror2 Dnmt3b Fgfr2 Fgfr1 Idua Lpar1 Alx4 Sh3pxd2b Arsb Fgfr3
	6.36309e-14	11	45.4904	MP:0000428 abnormal craniofacial morphology	Crkl Ptch1 Sos1 Tbx15 Fgfr2 Fgfr1 Idua Mks1 Lpar1 Sh3pxd2b Fgfr3
	3.43782e-07	6	42.6608	MP:0000440 domed cranium	Pfas Ptch1 Fgfr2 Mks1 Sh3pxd2b Fgfr3
	3.43782e-07	6	42.6608	MP:0002114 abnormal axial skeleton morphology	Tfap2a Ror2 Fgfr2 Fgfr1 Idua Fgfr3
	5.23154e-08	7	38.5979	MP:0003109 short femur	Ror2 Gnas Tbx15 Idua Sh3pxd2b Ptpn11 Fgfr3
	1.24753e-08	8	32.4222	MP:0000438 abnormal cranium morphology	Pfas Tfap2a Ror2 Ptch1 Dnmt3b Kras Fgfr2 Fgfr3
	9.32881e-10	15	9.14848	MP:0001265 decreased body size	Raf1 Tfap2a Ror2 Sos1 Dnmt3b Tbx15 Kras Fgfr2 Fgfr1 Lpar1 Sh3pxd2b Arsb Ptpn11 Tet1 Fgfr3
