# Supplementary material for: miR-383-3p and miR-6951-3p activate cell proliferation through the regulation of genes related to hypertelorism
Source: Front Cell Dev Biol. 2025 Jul 24;13:1587052. doi: 10.3389/fcell.2025.1587052 (PMC12333593; doi:10.3389/fcell.2025.1587052)
Supplement: Supplementary file 2 [file Table3.xlsx]

## Sheet: Table S3
	Table S3. KEGG clustering analysis
	Enrichment FDR	Gene number	Fold Enrichment	Pathway	Genes
	4.90508e-07	5	59.5997	Renal cell carcinoma	Raf1 Crkl Sos1 Kras Ptpn11
	4.90508e-07	5	58.7359	Central carbon metabolism in cancer	Raf1 Kras Fgfr2 Fgfr1 Fgfr3
	5.92927e-07	5	53.326	Chronic myeloid leukemia	Raf1 Crkl Sos1 Kras Ptpn11
	5.92927e-07	5	51.301	EGFR tyrosine kinase inhibitor resistance	Raf1 Sos1 Kras Fgfr2 Fgfr3
	7.5905e-07	5	47.1253	Gap junction	Raf1 Sos1 Gnas Kras Lpar1
	1.42334e-06	5	40.9371	Prostate cancer	Raf1 Sos1 Kras Fgfr2 Fgfr1
	2.52842e-05	4	38.5979	ErbB signaling pathway	Raf1 Crkl Sos1 Kras
	3.16489e-05	4	36.0247	GnRH signaling pathway	Raf1 Sos1 Gnas Kras
	2.5566e-06	5	34.9377	Growth hormone synthesis, secretion and action	Raf1 Crkl Sos1 Gnas Kras
	2.96985e-06	5	33.494	Neurotrophin signaling pathway	Raf1 Crkl Sos1 Kras Ptpn11
	4.90508e-07	6	32.6398	Phospholipase D signaling pathway	Raf1 Sos1 Gnas Kras Lpar1 Ptpn11
	1.20911e-08	8	30.3011	Rap1 signaling pathway	Raf1 Crkl Gnas Kras Fgfr2 Fgfr1 Lpar1 Fgfr3
	5.92927e-07	6	30.0206	MicroRNAs in cancer	Raf1 Crkl Sos1 Dnmt3b Kras Fgfr3
	1.20911e-08	8	29.6093	Reg. of actin cytoskeleton	Raf1 Crkl Sos1 Kras Fgfr2 Fgfr1 Lpar1 Fgfr3
	5.79004e-06	5	28.9484	Signaling pathways regulating pluripotency of stem cells	Bmpr1a Kras Fgfr2 Fgfr1 Fgfr3
	3.58481e-07	7	24.5623	Ras signaling pathway	Raf1 Sos1 Kras Fgfr2 Fgfr1 Ptpn11 Fgfr3
	1.45404e-06	6	24.1957	Proteoglycans in cancer	Raf1 Ptch1 Sos1 Kras Fgfr1 Ptpn11
	6.83654e-07	7	19.2989	MAPK signaling pathway	Raf1 Crkl Sos1 Kras Fgfr2 Fgfr1 Fgfr3
	1.87865e-06	7	15.8932	PI3K-Akt signaling pathway	Raf1 Sos1 Kras Fgfr2 Fgfr1 Lpar1 Fgfr3
	2.23195e-08	10	14.9549	Pathways in cancer	Raf1 Crkl Ptch1 Sos1 Gnas Kras Fgfr2 Fgfr1 Lpar1 Fgfr3
