# Supplementary material for: miR-383-3p and miR-6951-3p activate cell proliferation through the regulation of genes related to hypertelorism
Source: Front Cell Dev Biol. 2025 Jul 24;13:1587052. doi: 10.3389/fcell.2025.1587052 (PMC12333593; doi:10.3389/fcell.2025.1587052)
Supplement: Supplementary file 4 [file Table4.xlsx]

## Sheet: Table S4
	Table S4. GO enrichment analysis for genes related to hypertelorism
	GO enrichment (Biological Process: BP)
	Enrichment FDR	Gene number	Fold Enrichment	Pathway	Genes
	1.92147e-06	5	58.7359	Cranial skeletal system development	Crkl Gnas Tbx15 Fgfr2 Sh3pxd2b
	2.30351e-06	5	55.5175	Fibroblast growth factor receptor signaling pathway	Crkl Fgfr2 Fgfr1 Ptpn11 Fgfr3
	7.52689e-08	7	42.6608	Embryonic limb morphogenesis	Ror2 Ptch1 Bmpr1a Gnas Fgfr1 Mks1 Alx4
	7.52689e-08	7	42.6608	Embryonic appendage morphogenesis	Ror2 Ptch1 Bmpr1a Gnas Fgfr1 Mks1 Alx4
	1.29538e-07	7	36.3711	Appendage morphogenesis	Ror2 Ptch1 Bmpr1a Gnas Fgfr1 Mks1 Alx4
	1.29538e-07	7	36.3711	Limb morphogenesis	Ror2 Ptch1 Bmpr1a Gnas Fgfr1 Mks1 Alx4
	2.84761e-07	7	30.1803	Appendage development	Ror2 Ptch1 Bmpr1a Gnas Fgfr1 Mks1 Alx4
	2.84761e-07	7	30.1803	Limb development	Ror2 Ptch1 Bmpr1a Gnas Fgfr1 Mks1 Alx4
	7.52689e-08	10	15.9558	Skeletal system development	Ror2 Bmpr1a Gnas Tbx15 Fgfr2 Fgfr1 Mks1 Alx4 Sh3pxd2b Ptpn11
	3.88916e-07	9	15.2615	Embryonic organ development	Ror2 Ptch1 Bmpr1a Gnas Tbx15 Fgfr2 Fgfr1 Mks1 Alx4
	2.84761e-07	10	12.8252	Embryonic morphogenesis	Ror2 Ptch1 Bmpr1a Sos1 Gnas Tbx15 Fgfr2 Fgfr1 Mks1 Alx4
	2.23196e-06	9	12.1381	Heart development	Raf1 Crkl Ptch1 Bmpr1a Sos1 Fgfr1 Mks1 Sh3pxd2b Ptpn11
	5.36973e-08	12	12.0828	Head development	Raf1 Crkl Pfas Ptch1 Bmpr1a Sos1 Kras Fgfr1 Mks1 Lpar1 Ptpn11 Chd8
	1.29538e-07	11	11.655	Chordate embryonic development	Ror2 Ptch1 Bmpr1a Gnas Tbx15 Fgfr2 Fgfr1 Mks1 Alx4 Tet1 Chd8
	1.45002e-07	11	11.4163	Embryo development ending in birth or egg hatching	Ror2 Ptch1 Bmpr1a Gnas Tbx15 Fgfr2 Fgfr1 Mks1 Alx4 Tet1 Chd8
	5.36973e-08	13	10.1222	Animal organ morphogenesis	Crkl Ror2 Ptch1 Bmpr1a Sos1 Gnas Tbx15 Kras Fgfr2 Fgfr1 Mks1 Alx4 Sh3pxd2b
	7.52689e-08	13	9.01388	Embryo development	Ror2 Ptch1 Bmpr1a Sos1 Dnmt3b Gnas Tbx15 Fgfr2 Fgfr1 Mks1 Alx4 Tet1 Chd8
	1.15043e-06	11	8.95192	Pos. reg. of protein modification proc.	Raf1 Crkl Ror2 Bmpr1a Dnmt3b Gnas Kras Fgfr1 Ptpn11 Tet1 Fgfr3
	1.30341e-06	11	8.79301	Central nervous system development	Crkl Ror2 Ptch1 Bmpr1a Sos1 Kras Fgfr1 Lpar1 Arsb Ptpn11 Chd8
	2.84761e-07	14	6.62064	Reg. of cell population proliferation	Raf1 Crkl Ror2 Ptch1 Bmpr1a Sos1 Gnas Kras Fgfr2 Fgfr1 Mks1 Rreb1 Tet1 Fgfr3
	GO enrichment (Cellular Component: CC)
	0.0213401	3	18.5623	Plasma membrane raft	Ptch1 Bmpr1a Ptpn11
	0.0280554	3	13.0735	Extrinsic component of plasma membrane	Crkl Gnas Kras
	0.00615393	5	10.3387	Membrane raft	Ptch1 Bmpr1a Gnas Kras Ptpn11
	0.00615393	5	10.3124	Membrane microdomain	Ptch1 Bmpr1a Gnas Kras Ptpn11
	0.0280554	5	5.65241	Neuronal cell body	Ror2 Bmpr1a Sos1 Gnas Lpar1
	0.0294094	5	5.26335	Dendrite	Ror2 Ptch1 Bmpr1a Gnas Lpar1
	0.0225735	6	5.25198	Cell surface	Ror2 Bmpr1a Fgfr2 Lpar1 Arsb Fgfr3
	0.0294094	5	5.24971	Dendritic tree	Ror2 Ptch1 Bmpr1a Gnas Lpar1
	0.0319194	5	5.02826	Cell body	Ror2 Bmpr1a Sos1 Gnas Lpar1
	0.0280554	6	4.51983	Somatodendritic compartment	Ror2 Ptch1 Bmpr1a Sos1 Gnas Lpar1
	GO enrichment (Molecular Function : MF)
	3.25999e-06	3	486.333	Fibroblast growth factor-activated receptor activity	Fgfr2 Fgfr1 Fgfr3
	0.000556229	2	324.222	Adenylate cyclase activator activity	Raf1 Gnas
	0.00144009	2	135.093	Cyclase regulator activity	Raf1 Gnas
	0.00184095	2	115.794	D1 dopamine receptor binding	Gnas Ptpn11
	0.00020827	3	93.5256	Fibroblast growth factor binding	Fgfr2 Fgfr1 Fgfr3
	0.00283807	2	85.3216	Peptide hormone receptor binding	Gnas Ptpn11
	0.00187282	3	29.2972	Enzyme activator activity	Raf1 Gnas Sh3pxd2b
	5.55863e-05	5	27.9502	Transmembrane receptor protein kinase activity	Ror2 Bmpr1a Fgfr2 Fgfr1 Fgfr3
	0.000556229	4	25.5293	Transmembrane receptor protein tyrosine kinase activity	Ror2 Fgfr2 Fgfr1 Fgfr3
	0.000699507	4	23.1587	Protein tyrosine kinase activity	Ror2 Fgfr2 Fgfr1 Fgfr3
	0.00367659	3	21.1449	Molecular function activator activity	Raf1 Gnas Sh3pxd2b
	2.42553e-05	9	9.28117	Protein domain specific binding	Sos1 Gnas Kras Fgfr1 Lpar1 Alx4 Sh3pxd2b Ptpn11 Chd8
	0.00113148	6	8.21509	Protein kinase activity	Raf1 Ror2 Bmpr1a Fgfr2 Fgfr1 Fgfr3
	0.00204645	6	6.9976	Phosphotransferase activity, alcohol group as acceptor	Raf1 Ror2 Bmpr1a Fgfr2 Fgfr1 Fgfr3
	0.00314925	6	6.25912	Kinase activity	Raf1 Ror2 Bmpr1a Fgfr2 Fgfr1 Fgfr3
	0.00091462	10	4.41479	Purine ribonucleoside triphosphate binding	Raf1 Pfas Ror2 Bmpr1a Gnas Kras Fgfr2 Fgfr1 Chd8 Fgfr3
	0.00314925	8	4.36369	ATP binding	Raf1 Pfas Ror2 Bmpr1a Fgfr2 Fgfr1 Chd8 Fgfr3
	0.00103564	10	4.23267	Purine ribonucleotide binding	Raf1 Pfas Ror2 Bmpr1a Gnas Kras Fgfr2 Fgfr1 Chd8 Fgfr3
	0.00103564	10	4.19977	Purine nucleotide binding	Raf1 Pfas Ror2 Bmpr1a Gnas Kras Fgfr2 Fgfr1 Chd8 Fgfr3
	0.00103564	10	4.19325	Ribonucleotide binding	Raf1 Pfas Ror2 Bmpr1a Gnas Kras Fgfr2 Fgfr1 Chd8 Fgfr3
