# Supplementary material for: miR-383-3p and miR-6951-3p activate cell proliferation through the regulation of genes related to hypertelorism
Source: Front Cell Dev Biol. 2025 Jul 24;13:1587052. doi: 10.3389/fcell.2025.1587052 (PMC12333593; doi:10.3389/fcell.2025.1587052)
Supplement: Supplementary file 5 [file Table1.xlsx]

## Sheet: Table S1
	Table S1. Primers used in this study
	Gene Symbol	Forward primer	Reverse primer
	Alx4	GGACGGTAGCCTCAAGCTCCA	CCTGTCTCCTTCACACTGAGGT
	Arsb	CACGGTCTTCATCTTCTCCACAG	CGGCTCTTCACGCCTTTCTGTT
	B3glct	CCACCATTACGCCTTCTCTGAG	CAGACTTCAGCGCCTCACTCTT
	Bmpr1a	CCCCTGTTGTTATAGGTCCGT	TTCACCACGCCATTTACCCA
	Chd8	GCTGTGCTTCAGTCCATGAGTG	GAACCCTCATCGTCTTCCTCCA
	Crkl	CCTGGACACTACCACCTTAATCG	TCTTCTGCTGTAGGTAAGTTGGG
	Dnmt3b	TGCCAGACCTTGGAAACCTC	ATCTCCTGTCATGTCCTGCG
	Fgfr1	ACCAAACCGTAGGC	CCTTGTCAGGAAGG
	Fgfr2	GTCTCCGAGTATGAGTTGCCAG	CCACTGCTTCAGCCATGACTAC
	Fgfr3	ACAGGTGGTCATGGCAGAAGCT	CTCCATCTCAGATACCAGGTCC
	Gnas	CCATTGAGATGCGAGAGCAGAAG	GGTGCTTTTGCCAGACTCTCCA
	Idua	TGCCACAACCTTGGAGAGCTGA	CATTGCTGAGGAGCACATAGCG
	Kif3a	TGCCGTATCGGAACTCCAAA	CTTTCTTTTTACCTGCTTGGTCCC
	Kras	GGAGTACAGTGCAATGAGGGAC	CCAGGACCATAGGCACATCTTC
	Lpar1	GGACACCATGATGAGCCTTCTG	TCTCATAGGCCAGGACATCGCA
	Lrp2	CCAATGGACTCACTCTGGACCT	GAATGGAAGGCAGTGCTGATGAC
	Pfas	GACGTGTTTTTCGGAGACTACA	TGGAGTCGAGAAATTCAGCCT
	Ptch1	TAGCCCTGTGGTTCTTGTCC	TGTGGTCATCCTGATTGCAT
	Ptpn11	GGTGAATGACTTCTGGCGGA	CTCTCTGTGTTTCCTTGTCCGA
	Raf1	CTTCAGGAACGAGGTGGCTGTT	TGCTGCCTTCACACCACTGAGT
	Ror2	TGAAGAATGATGCCCCGGTT	AAGGCAGCTGTGATTCGGTTT
	Rreb1	TCGATTCCTGCTGGCTTCCATG	GCCGTAGGTTTGTCTCACACCA
	Sh3pxd2b	TCCTCGCCGAGACATGACCATT	GTCTGGAACTCAGCGATGGTGT
	Sos1	GCAGCACTTTATTTGCAGTCCA	TGATGGCTAGCTGTTTCCCC
	Tbx15	GTCACAGCCTATCAGAACCAGC	GTCCTCAAAGGTCAGTGTGCGA
	Tet1	TGCCAGCAGAAGGCCAACT	TCTTTTCCCTCTGGGGCCT
	Tfap2a	CCTCCCGATCCACTCCTTAC	GTTAATACCCGGGTCTTCTACGTG
	Tmem53	GCAACAGCCTGTGGTGATTCTC	CGTGTATCGGATCACAATGCAGC
	Gapdh	AACTTTGGCATTGTGGAAGG	ACACATTGGGGGTAGGAACA
